# Supplementary material for: Nutritional and Microbiological Aspects of the Formulations and the Impact of Home Enteral Nutrition Therapy Use on Patients’ Quality of Life
Source: Med Sci (Basel). 2026 Feb 4;14(1):71. doi: 10.3390/medsci14010071 (PMC12922074; doi:10.3390/medsci14010071)
Supplement: Supplementary file 1 [file medsci-14-00071-s001.zip]

Archive with 1 entries (1 files):
- medsci-4119636-supplementary.pdf
